# Supplementary material for: Decitabine in combination with fludarabine and cyclophosphamide as a lymphodepletion regimen followed by CD19/CD22 bispecific targeted CAR T-cell therapy significantly improves survival in relapsed/refractory B-ALL patients
Source: Exp Hematol Oncol. 2023 Apr 10;12:36. doi: 10.1186/s40164-023-00397-z (PMC10084593; doi:10.1186/s40164-023-00397-z)
Supplement: Supplementary file 3 — Additional file 3. Clinical Response. [file 40164_2023_397_MOESM3_ESM.xlsx]

## Sheet: Sheet1
Clinical Response
Characteristic	DAC group (14)	Control group (12)	P value
CR rate after lymphodepletion treatment, n (%)	7 (50%)	4 (33.3%)	0.453
ORR after lymphodepletion treatment, n (%)	12 (85.7%)	10 (83.3%)	1
>=5% blasts in BM before CAR–T cell therapy, n (%)	7 (50%)	8 (66.7%)	0.453
>=5% blasts in BM before CAR–T cell therapy, median (range)	39.5 (6-77)	20 (9.5-61)	0.832
CR rate in the first 28 days after CAR-T, n (%)	14 (100%)	11 (91.7%)	0.462
mCR rate in the first 28 days after CAR–T cell infusion, n (%)	10(71.4%)	7 (58.3%)	0.683
No HSCT in CR patients, no. (%)	6 (42.9%)	3 (27.3%)	0.677
Relapse, no. (%)	1 (16.7%)	3 (100%)	0.048
No relapse, no. (%)	5 (83.3%)	0 (0%)
HSCT, no. (%)	8 (57.1%)	8 (66.7%)	0.701
