# Supplementary material for: Decitabine in combination with fludarabine and cyclophosphamide as a lymphodepletion regimen followed by CD19/CD22 bispecific targeted CAR T-cell therapy significantly improves survival in relapsed/refractory B-ALL patients
Source: Exp Hematol Oncol. 2023 Apr 10;12:36. doi: 10.1186/s40164-023-00397-z (PMC10084593; doi:10.1186/s40164-023-00397-z)
Supplement: Supplementary file 4 — Additional file 4. Adverse Events. [file 40164_2023_397_MOESM4_ESM.xlsx]

## Sheet: Sheet1
Adverse Events
Variable	DAC group (14)	Control group (12)	P value
CAR-T associated adverse effects
CRS, no. (%)
grade 0-2 CRS	11 (78.6%)	8 (66.7%)	0.665
grade 3 CRS	3 (21.4%)	4 (33.3%)
the median duration of CRS, (range)	8.5 (0-28)	6.5 (0-17)	0.337
ICANS, no. (%)	1（7.1%）	0（0%）	1
HLH, no. (%)	1（7.1%）	0（0%）	1
Glucocorticoid only, no. (%)	4 （28.6%）	4 （33.3%）	1
Hematologic toxicities
anemia
grade 1-2	0（0%）	1（8.3%）	1
grade 3-4	14（100%）	11（91.7%）
the median duration of anemia, (range)	19 (4-40)	20 (11-30)	0.606
Febrile neutropenia
grade 1-2	0（0%）	1（8.3%）	1
grade 3-4	14（100%）	11（91.7%）
the median duration of neutropenia, (range)	22.5 (10-50)	15 (3-33)	0.06
thrombocytopenia
grade 1-2	1（7.1%）	1（8.3%）	1
grade 3-4	13（92.9%）	11（91.7%）
the median duration of thrombocytopenia, (range)	14.5 (3-48)	19 (6-31)	0.57
CTCAE grade ≥3 cytopenia at day +30, no. (%)	4 （28.6%）	2（16.7%）	0.652
Non-hematological toxicities
lung infection
grade 3	5（35.7%）	4（33.3%）	1
diarrhea
grade 2	2（14.3%）	2（16.7%）	1
hypothyroidism
grade 1	0（0%）	1（8.3%）	1
Rash maculo-papular
grade 2	1（7.1%）	0（0%）	1
Sepsis
grade 3	2（14.3%）	0（0%）	1
Blood bilirubin increased
grade 2	1（7.1%）	0（0%）	1
Dexamethasone or methylprednisolone was administrated when antipyretics failed to resolve continuing fever (≥38°C) and ICANS.
