# Supplementary material for: Decitabine in combination with fludarabine and cyclophosphamide as a lymphodepletion regimen followed by CD19/CD22 bispecific targeted CAR T-cell therapy significantly improves survival in relapsed/refractory B-ALL patients
Source: Exp Hematol Oncol. 2023 Apr 10;12:36. doi: 10.1186/s40164-023-00397-z (PMC10084593; doi:10.1186/s40164-023-00397-z)
Supplement: Supplementary file 5 — Additional file 5. Peak numbers of CAR T-cells and cytokine levels. [file 40164_2023_397_MOESM5_ESM.xlsx]

## Sheet: Sheet1
Peak numbers of CAR T-cells and cytokine levels
Characteristic	DAC group (14)	Control group (12)	P value
Peak numbers of CAR T- cells, median (range)	4.4*10^5 (1.75*10^4-7.24*10^6)	5.15*10^5 (2.85*10^4-4.01*10^6)	0.719
C-reactive protein peak numbers, median (range)	172 (34.3-358)	114 (5.92-460)	0.157
Ferritin peak numbers, median (range)	2801.885 (369.42-14379.41)	5504.515 (583.25-89489)	0.111
Cytokine peak numbers, median (range)
IL-2	17.6 (5.7-109)	9.9 (4-41.2)	0.173
IL-4	7.7 (3-21.3)	12.2 (3.9-63.3)	0.029
IL-6	394.65 (6.5-18942.9)	148.25 (5.1-12503)	0.355
IL-10	55.8 (14.9-4303.8)	55.5 (8.4-240.4)	0.643
TNF-α	5 (2.3-140.7)	9.15 (3.7-35.2)	0.089
IFN-γ	145.7 (5.8-6933.6)	88.85 (2.2-3774.2)	0.471
IL-17A	13.85 (0-80.5)	17.05 (0-42.6)	0.918
